# Supplementary material for: A multi-technique analytical approach to sourcing Scandinavian flint: Provenance of ballast flint from the shipwreck “Leirvigen 1”, Norway
Source: PLoS One. 2018 Aug 8;13(8):e0200647. doi: 10.1371/journal.pone.0200647 (PMC6082525; doi:10.1371/journal.pone.0200647)
Supplement: S1 Table — The table contains the elemental concentration values of samples from Maastrichtian and Danian flint sources. Maastrichtian samples derive from Hillerslev (HI), Thisted (THMa), Stevns (STMa), Møn (MO) in Denmark and Sassnitz (SN) on Rügen in Germany. Danian sources are represented by Bulbjerg (BU), Hanstholm (HH), Vokslev (VO), Thisted (THDa), Sangstrup (SA), Fornæs (FO), Stevns (STDa) and Klintholm (KH). Ballast Flint samples from the Kristiansand Leirvigen 1 shipwreck are indicated as LBF samples. Only samples suitable for LA-ICP-MS analysis were included in this study, hence sample numbers are random. Three separate spots were analyzed for each geological sample. Archaeological material was sometimes analyzed on six spots for control reasons. All values are provided in parts per million (ppm). The data have not been logarithmically adjusted. (XLSX) [file pone.0200647.s002.xlsx]

## Sheet: Tabelle1
	sample No.
element	FO 1_1	FO 1_2	FO 1_3	FO 2_1	FO 2_2	FO 2_3	FO 3_1	FO 3_2	FO 3_3	FO 4_1	FO 4_2	FO 4_3	FO 5_1	FO 5_2	FO 5_3	FO 6_1	FO 6_2	FO 6_3	FO 7_1	FO 7_2	FO 7_3	FO 8_1	FO 8_2	FO 8_3	FO 9_1	FO 9_2	FO 9_3	FO 10_1	FO 10_2	FO 10_3	FO 11_1	FO 11_2	FO 11_3	FO 12_1	FO 12_2	FO 12_3	FO 13_1	FO 13_2	FO 13_3	FO 14_1	FO 14_2	FO 14_3	FO 15_1	FO 15_2	FO 15_3	FO 16_1	FO 16_2	FO 16_3	FO 17_1
Li7	11.71	9.43	9.04	8.68	4.93	9.64	11.86	15.35	13.56	8.94	8.24	9.17	14.12	10.91	10.7	9.1	3.23	5.91	12.01	9.99	2.96	9.58	8.94	11.48	10.34	10.14	12.44	5.6	11.82	10.78	9.67	9.58	4.32	9.58	6.64	13.03	1.05	2.36	4.01	12.1	8.67	15.53	8.07	5.81	7.12	7.72	8.05	4.75	13.66
Be9	0.17	0.12	0.111	0.143	0.207	0.135	0.127	0.099	0.131	0.151	0.204	0.144	0.165	0.166	0.136	0.129	0.214	0.181	0.084	0.121	0.164	0.221	0.208	0.148	0.156	0.127	0.151	0.177	0.11	0.154	0.111	0.119	0.164	0.093	0.109	0.252	0.162	0.155	0.141	0.202	0.182	0.114	0.419	0.148	0.157	0.15	0.145	0.152	0.914
B11	97.88	95.26	86.2	103.41	114.8	103.94	109.39	100.67	98.86	108.49	106.25	108.87	96.97	105.81	108.66	108.77	167.36	133.24	102.47	102.96	194.46	106.04	96.2	101.16	115.27	103.41	103.57	117.57	100.52	100.06	122.67	109.51	135.3	139.95	156.12	130.58	202.14	199.42	150.19	98.82	112.23	77.72	109.64	158.11	128.32	136.84	119.98	155.38	102.36
Mg24	44.23	88.55	45.1	47.53	66.06	23.09	38.7	39.93	30.05	48.95	372.13	56.82	41.43	27.19	26.95	304.93	18.68	15.8	45.66	42.91	17.82	51.52	41.93	325.66	170.56	70.21	33.1	24.92	76.54	155.12	4040.01	155.73	16.88	98.67	569.35	233.06	54.82	25.05	29.86	372.23	1905.47	33.36	191.01	1560.16	60.33	628.85	697.18	21.73	393.68
Al27	856.49	787.59	901.01	834.85	462.11	769.43	900.5	1087.78	1027.01	970.37	1407.98	1100.42	816.57	924.14	871.14	678.71	274.18	484.63	942.63	395.95	239.39	1041.73	1013.28	1574.46	822.86	875.98	982.34	425.76	1027.09	1081.06	857.11	750.48	310.64	707.33	510.81	896.07	14.75	236.93	339.48	1449.6	933.12	834.09	1021.02	566.5	756.04	718.32	756.01	357.09	1194.61
Ca43	352.33	1850.67	401.23	755.4	258.46	236.34	355.1	1367.53	389.25	436.66	1064.82	1116.45	352.89	439.68	731.28	1040.07	161.37	240.26	348.94	1982.27	108.58	350.4	456.79	1282.24	542.33	486.01	347.51	1473.74	2082.54	871.81	8620.35	759.92	312.09	614.13	1716.69	13132.4	1459.37	444.7	727.98	1192.81	4384.33	297.91	1785.26	4390.95	597.93	1941.12	1494.42	382.94	3153.04
Ti49	25.65	39.22	40.03	47.51	32.77	12.84	56.54	64.06	42.63	57.02	56.8	71.11	56.3	70.78	44.27	24.63	13.7	15.62	70.58	23.83	13.44	23.33	77.3	48.36	46.11	113.25	57.1	12.35	39.5	81.03	32.01	30.13	5.52	26.98	31.85	69.47	3.17	10.51	19.92	76.03	59.19	26.61	96.32	23.51	27.83	54.34	29.45	17.49	54.11
V51	1145	0.784	1233	0.948	0.474	0.315	1557	1.72	1.71	1132	1.98	1.78	1197	0.943	0.649	1170	0.473	0.85	1371	1128	0.113	0.885	1078	2.74	0.903	1414	1359	0.166	0.746	1241	1308	1097	0.184	1107	0.86	2.57	0.103	0.64	0.624	1.75	1.81	0.544	3.18	1219	1069	1271	0.99	0.463	28.74
Cr53	0.57	1.16	0.69	1.34	1.11	0.42	1.96	1.71	1.62	1.41	1.92	1.57	1.7	0.97	0.85	0.59	0.39	0.83	1.58	1.56	0.38	1.22	1.49	2.86	0.98	1.05	1.37	0.37	1.44	1.32	1.53	1.15	0.35	1.03	0.62	2.78	0.38	0.73	1.08	1.78	1.12	0.69	8.79	0.87	1.04	1.22	0.77	0.35	20.45
Mn55	0.392	0.949	0.39	0.698	0.365	0.244	0.342	0.769	0.413	0.264	1.93	0.44	0.393	0.219	0.623	3.38	0.797	0.238	0.44	1343	0.127	0.316	0.304	2.5	0.954	0.598	0.248	1.39	1.9	1289	24.76	1137	0.215	0.837	5.12	6.74	1.5	0.52	0.261	2.51	10.78	0.229	0.695	17.73	0.94	3.54	5.31	0.659	4.03
Fe56	143.45	55.76	129.79	77.35	48.22	50.77	155.43	155.06	222.05	38.3	111.5	65.88	103.85	49.76	48.12	128.68	469.14	59.44	127.5	123.95	22.78	46.47	44.4	145.31	51.88	96.43	125.78	26.54	44.13	73.85	319.13	110.83	47.18	101.08	83.21	107.33	8.94	148.28	51.22	177.32	215.03	14.5	64.2	143.29	62.65	115.13	191.79	384.59	105.57
Co59	0.233	0.095	0.273	0.257	0.114	0.103	0.165	0.133	0.172	0.157	0.149	0.379	0.093	0.109	0.045	0.39	0.342	0.218	0.659	0.736	0.193	0.038	0.108	0.193	0.185	0.424	0.765	0.067	0.134	0.174	0.361	0.275	0.071	0.397	0.165	0.588	2.13	1602	17.95	0.228	0.126	0.068	12.44	0.56	0.551	0.164	0.206	0.128	5.65
Ni60	2.11	1.34	2.2	2.02	1.57	1.1	1.87	1.35	1.59	1.42	1.38	3.2	1.08	0.99	0.97	3.26	1.8	1.44	2.81	4.11	1027	0.499	0.827	1.64	1.25	2.36	3.56	0.75	1.39	2.29	2.22	2.21	5.3	2.22	1.92	4.26	16.35	11.45	150.29	1.21	0.92	0.582	124.86	2.71	2	1.47	1.76	1.44	82.1
Cu65	0.51	0.39	0.74	1.55	0.86	0.43	1.22	1.08	2.1	0.58	0.58	1.12	1.06	0.53	0.57	0.53	1.56	1.1	3.83	1.27	0.51	0.54	1.35	0.83	0.67	0.56	1.27	0.53	1.06	1.29	3.78	1.88	0.59	0.56	0.52	0.58	0.56	0.85	1.36	1.74	0.56	0.65	8.71	0.81	0.81	0.55	1.13	1.61	6.82
Zn66	5.15	3.63	5.22	5.58	5.85	3.54	8.18	7.2	8.06	1	1.07	1.52	5.78	4.39	4.74	6.9	17.72	7.56	1.32	19.31	30.53	7.87	5.95	7.68	1.82	1.43	3.11	7.17	6.02	7.14	11.47	9.69	11.16	1.86	5.16	13.02	8.32	5.62	5.76	3.73	3.72	2.4	29.44	19.19	15.55	5.95	8.46	12.13	743.55
Ga71	0.335	0.275	0.239	0.306	0.21	0.261	0.349	0.418	0.329	0.578	0.54	0.463	0.404	0.231	0.32	0.206	0.558	0.142	0.311	0.442	2.84	0.367	0.241	0.539	0.26	0.259	0.237	0.522	0.298	1002	0.232	0.141	0.13	0.185	0.244	0.773	0.121	0.177	0.121	0.489	0.433	0.274	0.242	0.511	0.157	0.213	0.226	0.238	0.327
Ge74	0.86	0.863	0.767	0.792	1120	0.689	0.449	0.469	0.743	0.891	0.887	0.903	0.887	0.527	0.746	0.521	0.84	0.355	0.644	0.792	0.851	1018	0.759	0.546	0.656	0.504	0.482	1008	0.629	0.725	0.467	0.383	0.599	0.623	0.669	0.722	1.55	0.563	0.361	0.721	0.913	0.55	0.876	0.693	0.642	0.647	0.535	0.685	1.86
Rb85	0.59	0.782	0.867	0.864	0.546	0.563	1001	1044	0.928	1079	1.85	1351	0.888	0.775	0.691	0.609	0.268	0.434	1013	0.717	0.263	1.63	0.949	1.58	0.812	0.843	1137	0.259	0.936	1069	0.892	0.782	0.255	0.69	0.583	1029	0.187	0.343	0.419	2.47	1135	0.596	1052	0.545	0.715	0.788	0.695	0.368	1.28
Sr88	7.12	13.39	6.7	8.68	5.02	5.49	7.87	20.98	8.28	9.43	13.51	18.27	4.94	7.14	7.02	7.4	4.15	4.76	8.12	8.19	5.41	6.43	8.55	8.9	8.65	10.99	9.37	6.5	11.07	9.39	39.37	7.33	4.13	10	11.45	220.5	5.88	5.31	5.29	11.62	29.57	6.03	21.45	29.43	7.78	11.93	10.08	4.83	35.66
Y89	0.833	2.12	0.621	1042	0.14	0.305	0.887	6.99	1.28	0.848	1022	3.66	0.264	1087	0.97	0.966	0.186	0.458	0.787	0.57	0.0238	0.566	1138	0.813	0.556	1.41	1041	0.14	1007	1008	0.705	0.405	0.0646	1.21	0.637	110.13	0.122	0.257	0.6	1003	1.74	0.5	8.44	5.14	1024	0.516	0.694	0.123	4.99
Zr90	2.46	1.98	2.2	4.86	3.55	3.25	1.37	2.27	1.47	3.86	3.47	2.81	5.23	4.15	4.58	1124	6.86	1110	1.9	1072	7.38	3.2	4.03	2.41	1132	1.5	1197	7.38	3.93	5.02	1.31	0.874	0.583	0.772	0.826	5.72	0.429	0.706	0.574	4.13	4.15	2.87	1.63	1.9	0.92	1.41	1.11	1.26	1.48
Cs133	0.061	0.046	0.051	0.048	0.069	0.051	0.053	0.085	0.06	0.071	0.069	0.068	0.062	0.064	0.067	0.06	0.064	0.06	0.052	0.069	0.057	0.075	0.066	0.064	0.061	0.062	0.06	0.064	0.082	0.082	0.113	0.063	0.058	0.064	0.062	0.071	0.065	0.061	0.089	0.129	0.065	0.072	0.081	0.099	0.122	0.064	0.078	0.057	0.065
Ba137	0.626	1052	1.34	1.8	0.628	0.782	1.3	2.11	1.27	1.84	7.22	2.8	1.68	1.26	1064	0.82	0.117	0.508	1.81	0.942	0.067	3.29	1.52	12.31	1011	1.55	1.83	0.213	1.28	1.62	1.59	0.893	0.088	0.808	1.31	2.7	0.054	0.311	0.397	8.41	2.99	0.661	2.73	0.669	0.99	0.97	1.44	0.412	2.28
La139	1104	1301	0.582	2.64	0.132	0.324	1215	6.04	1141	0.785	0.918	2.6	0.26	0.914	0.78	0.79	0.0951	0.794	0.661	0.804	0.0223	0.467	1102	0.654	0.582	0.938	0.821	0.129	2.02	0.863	5.4	0.372	0.0547	1056	0.889	71	0.13	0.229	0.549	0.939	1.39	0.409	2.21	3.4	0.853	0.626	1.76	0.093	2.5
Ce140	1147	1.43	0.606	0.825	0.194	0.278	1075	5.29	1167	0.901	1034	2.58	0.415	0.998	0.793	0.724	0.0947	0.334	0.777	0.619	0.0189	0.473	1.62	0.646	0.725	1027	0.915	0.135	1067	0.875	0.597	0.447	0.0415	0.997	1.85	51.14	0.0844	0.215	0.457	1003	1.46	0.542	1.74	2.68	0.774	0.495	0.699	0.098	2.12
Pr141	0.237	0.487	0.143	0.25	0.0315	0.0794	0.234	1.88	0.279	0.218	0.258	0.72	0.0753	0.284	0.224	0.218	0.0308	0.1007	0.196	0.126	0.0039	0.14	0.317	0.172	0.149	0.304	0.239	0.0453	0.287	0.249	0.144	0.1001	0.0134	0.291	0.307	17.25	0.0332	0.057	0.143	0.26	0.392	0.1005	0.496	0.84	0.242	0.124	0.178	0.0197	0.581
Nd146	0.959	1.84	0.624	0.913	0.146	0.373	0.888	8.18	1240	0.906	1002	3.36	0.286	1177	0.995	0.891	0.081	0.384	0.745	0.542	0.0157	0.523	1309	0.71	0.665	1055	1094	0.134	1102	1070	0.602	0.465	0.054	1282	1176	73.89	0.05	0.198	0.595	1123	1.66	0.493	2.04	3.6	0.999	0.516	0.789	0.076	2.32
Sm147	0.139	0.316	0.134	0.138	0.044	0.077	0.182	1231	0.264	0.161	0.187	0.582	0.049	0.249	0.181	0.157	0.028	0.056	0.165	0.095	0.0187	0.159	0.226	0.143	0.122	0.286	0.218	0.0199	0.203	0.214	0.104	0.112	0.0164	0.23	0.271	16.14	0.0146	0.038	0.12	0.162	0.343	0.097	0.42	0.81	0.199	0.14	0.164	0.019	0.53
Eu153	0.0314	0.0817	0.0201	0.0301	0.0061	0.0182	0.0451	0.282	0.0548	0.0388	0.0385	0.153	0.0169	0.0453	0.041	0.0393	0.0064	0.0157	0.041	0.0259	0.0038	0.0184	0.0481	0.0537	0.0301	0.0583	0.0406	0.0065	0.0397	0.0455	0.0271	0.026	0.0049	0.0585	0.0319	3.7	0.0097	0.0144	0.0433	0.0415	0.076	0.0217	0.118	0.172	0.0427	0.0248	0.0361	0.007	0.124
Gd157	0.115	0.368	0.128	0.172	0.0238	0.062	0.139	1.53	0.224	0.164	0.189	0.601	0.055	0.211	0.197	0.151	0.0135	0.056	0.15	0.102	0.0125	0.104	0.24	0.157	0.174	0.249	0.212	0.042	0.201	0.193	0.118	0.046	0.0177	0.275	0.146	16.64	0.0189	0.037	0.166	0.214	0.319	0.056	0.588	0.893	0.153	0.124	0.161	0.022	0.606
Dy163	0.116	0.258	0.076	0.139	0.0277	0.037	0.116	0.798	0.171	0.104	0.17	0.497	0.0301	0.193	0.152	0.142	0.0192	0.075	0.113	0.072	0.0134	0.101	0.155	0.108	0.059	0.249	0.132	0.0208	0.156	0.143	0.118	0.059	0.01	0.187	0.119	14.55	0.0271	0.035	0.077	0.162	0.277	0.081	0.533	0.682	0.123	0.068	0.107	0.0156	0.635
Er166	0.057	0.137	0.033	0.0692	0.0104	0.0156	0.067	0.469	0.088	0.057	0.066	0.233	0.0152	0.082	0.0601	0.088	0.0257	0.029	0.0543	0.0412	0.0135	0.0362	0.102	0.052	0.0463	0.103	0.073	0.0112	0.07	0.053	0.065	0.0305	0.0085	0.089	0.0462	7.47	0.0183	0.0205	0.0422	0.086	0.104	0.0453	0.333	0.372	0.077	0.0428	0.045	0.0118	0.448
Yb172	0.048	0.083	0.0354	0.0389	0.0108	0.0115	0.053	0.255	0.073	0.027	0.045	0.16	0.0205	0.074	0.049	0.057	0.0322	0.0333	0.0479	0.0415	0.0091	0.017	0.049	0.038	0.0328	0.072	0.058	0.0169	0.058	0.045	0.074	0.0169	0.0156	0.081	0.037	5.87	0.0101	0.0179	0.056	0.059	0.099	0.0176	0.292	0.232	0.037	0.024	0.034	0.0159	0.396
Pb208	0.501	0.393	0.485	0.489	0.262	0.277	0.728	0.767	4.28	0.168	0.322	0.389	0.627	0.272	0.232	0.402	0.629	0.384	0.45	0.737	0.56	0.175	0.447	0.507	0.276	0.338	0.783	0.07	0.383	0.46	0.775	0.715	0.228	0.798	0.986	1.88	0.179	0.57	1.9	2.49	0.493	0.327	1.83	1.99	0.887	0.784	0.314	3.23	5.7
Th232	0.173	0.322	0.136	0.197	0.1046	0.0638	0.216	0.517	0.205	0.204	0.262	0.486	0.0789	0.24	0.182	0.128	0.0394	0.067	0.151	0.182	0.0225	0.109	0.228	0.145	0.13	0.247	0.237	0.0574	0.25	0.254	0.166	0.121	0.0388	0.205	0.334	1.43	0.0233	0.0393	0.0873	0.269	0.274	0.119	0.308	0.39	0.159	0.137	0.105	0.0414	0.389
U238	0.0777	0.141	0.0586	0.0862	0.033	0.04	0.0831	0.156	0.0816	0.0703	0.0684	0.189	0.0701	0.122	0.098	0.098	0.162	0.094	0.0554	0.0467	0.0369	0.0641	0.1	0.0718	0.052	0.108	0.075	0.0736	0.137	0.141	0.0487	0.0492	0.0371	0.105	0.086	0.516	0.323	0.119	0.09	0.1	0.158	0.101	0.265	0.352	0.097	0.0576	0.0629	0.0574	0.15
[truncated: 797 more columns]
