# Supplementary material for: A multi-technique analytical approach to sourcing Scandinavian flint: Provenance of ballast flint from the shipwreck “Leirvigen 1”, Norway
Source: PLoS One. 2018 Aug 8;13(8):e0200647. doi: 10.1371/journal.pone.0200647 (PMC6082525; doi:10.1371/journal.pone.0200647)
Supplement: S2 Table — (XLSX) [file pone.0200647.s003.xlsx]

## Sheet: Tabelle1
MIC MAC	texture	granularity	color acc. to Munsell	fossil inclusions	non-fossil inclusions	characteristics
MBF
MGF
MSF
MBaF
DBB
DBBG
DBG
DBBl
DGB
DGM
CKS
KSB

## Sheet: descriptive
geographic location	geo stage	source	texture acc. to Dunham	granularity	color acc. to Munsell	fossil inclusions	abundance fossil inclusions	non-fossil inclusions	characteristics
NW	Ma	HI	mudstone	very fine		some benthic foraminifera, spicules (sometimes accumulated), rarely bryozoan remains, shell, bracchiopoda, echinoderm fragments, peloids, some marine detritus	frequent	intraclasts, SiO2 precipitations, small black and brown particles (heavy minerals)	speckled appearance due to intraclasts and lighter colored rock parts
		THQ	mudstone	very fine		some well preserved shell, brachiopopda and echinoderm fragments, few foram tests, few peloids and some marine detritus	infrequently interspersed	few small intraclasts, some SiO2 precipitations, small black and brown particles (heavy minerals)	vitreous matrix
	Da	BU	wackestone-packstone	medium
		HH	wackeston-packstone	fine - medium		few fragmented bryozoan remains (Cheilostomata and Cyclostomatida), infrequtent heavily fragmented shell remains, marine detritus	frequent	abundant chalk filled pockets, intraclasts, SiO2 precipitations, small black and brown particles (heavy minerals), Fe oxides	grainy appearance, white dottes due to the chalk pockets
		VO	packstone-grainstone	coarse		large amounts of heavily fractured, often not well silicified bryozoan fragments (predominantly Cheilostomata), few spicules, some echinoderm spines, massively marine detritus	abundant	SiO2 precipitations, few small black and brown particles (heavy minerals), rarely Fe oxides	mottled due to carbonatic inclusions
		THQ	wackestone-packstone	medium		abundantly peloids and detrital remains, some spicules and spines, bryozoan fragments (Cheilostomata and Cyclostomatida), some foraminifera	abundant	intraclasts, chalk filled pockes, some SiO2 precipitations, some small black and brown particles (heavy minerals) and Fe oxides	heterogeneous material, mottled and speckled
SE	Ma	ST	mudstone	very fine		some well preserved shell, brachiopopda, echinoderm and bryozoan fragments, foram tests, peloids and marine detritus	frequently interspersed	few intraclasts, some SiO2 precipitations, small black and brown particles (heavy minerals), some Fe oxides	vitreous matrix
		MO	mudstone	very fine		some well preserved shell, brachiopopda, echinoderm and bryozoan fragments, foram tests, peloids and marine detritus	frequently interspersed	small and larger intraclasts, SiO2 precipitations, small black and brown particles (heavy minerals), Fe oxides	vitreous matrix
		SN	mudstone	very fine		some well preserved shell, brachiopopda, echinoderm and bryozoan fragments, foram tests, peloids and marine detritus	abundant	small and larger intraclasts, SiO2 precipitations, few small black and brown particles (heavy minerals) and Fe-oxides	abundant fossil inclusions
	Da	SA	wackestone-packstone
		FO	wackestone-packstone	medium		bryozoa (Cheilostomata and Cyclostomatida), in most cases heavily fragmented and only preserved as phantoms. Frequently spicula. Some echinoderm spines. Rarely shell and echinoderm remains. Partly massive accumulations of marine detritus	up to 30 percent bryozoa	partly large intraclasts, less well silicified remains of host rock, few black and brown foreign mineral inclusions (only few mymeter in size), sometimes Fe oxides. Most samples are micritic due to the inclusion of very small light particles (most likely remains of the host rock)
		ST	wackestone	fine-medium		Abundant bryozoa (Cheilostomata and Cyclostomatida), in most cases heavily fragmented and only preserved as phantoms. Some bracchiopda and echinoderm fragments. Many peloids, marine detritus	up to 50 percent bryozoa	intraclasts (partly large), less well silicified remains of host rock, and few black and brown foreign mineral inclusions (only few mymeter in size), sometimes Fe oxides. Some samples are micritic due to the inclusion of very small particles	brownish infrequrntly speckled material
		KH	wackestone	fine-medium		Predominantly bryozoa (Cheilostomata and Cyclostomatida), in most cases fragmented and only preserved as phantoms, some spicules and bracchiopda, echinoderm and foram test fragments, marine detritus	up to 80 percent bryozoa	intraclasts (partly large), very few black and brown foreign mineral inclusions, rarely Fe oxides	macroscopically visible fossil inclusions

## Sheet: coded
geographic location	north-west						south-east							abundance inclusions
geo stage	Maastrichtian		Danian				Maastrichtian			Danian				n.d.	not determined
source	HI	THQ	BU	HH	VO	THQ	ST	MO	SN	SA	FO	ST	KH	v.s.	very scarce
texture acc. to Dunham	ms	ms	ws-ps	ws-ps	ps-gs	ws-ps	ms	ms	ms	ws-ps	ws-ps	ws	ws	infr.	infrequent
granularity	1	1	3	2-3	4	3	1	1	1	3	3	2-3	2-3	freq.	frequent
color acc. to Munsell	example: 5yr - 10yRG													abt.	abundant
fossil inclusions
bryozoa	infr./frag./w.p.	v.s./frag./w.p.	abt./frag./phan.	infr./frag./w.p.			v.s./frag./p.d.							preservation fossil inclusions
shell	freq./frag./w.p.	infr./frag./w.p.	infr./h.frag./p.d.	infr./h.frag./w.p.			infr./w.p./w.p.							w.p.	well perserved
brachiopoda	freq./frag./w.p.	infr./frag./w.p.	infr./h.frag./p.d.	infr./h.frag./w.p.			infr./w.p./w.p.							p.frag.	partly fragmented
echinoderms	freq./frag./w.p.	infr./frag./w.p.	infr./h.frag./p.d.	infr./h.frag./w.p.			infr./w.p./w.p.	some						frag.	fragmented
benthic foaraminifera	infr./w.p./w.p.	infr./w.p./w.p.	infr./p.frag./p.d.	infr./frag./w.p.			infr./w.p./w.p.							h.frag.	heavily fragmented
sponge spicules	freq.						infr.	some
peloids	h.freq.	infr.	freq.	freq.			freq.							diagenetic condition fossil inclusions
marine detritus (POM)	freq.	freq.	freq.	freq.			freq.							w.p.	well preserved
														p.d.	partly dissolved
non-fossil inclusions														phan.	phantoms
chalk-filled pockets	n.d.	n.d.	freq.	abt.			v.s.
intraclasts	freq.	infr.	freq.	abt.			infr.
host rock residues	freq.	infr.	freq.	abt.			infr.
small black and brown accessory minerals --> opaque phases	freq.	freq.	freq.	freq.			freq.
SiO2 precipitations	infr.	infr.	freq.	freq.			freq.
Fe-oxides	infr.	v.s.	infr.	infr.			v.s.

## Sheet: codes
texture acc. to Dunham
ms	mudstone
ws	wackestone
ps	packstone
gs	grainstone
granularity
1	very fine
2	fine
3	medium
4	coarse
abundance inclusions
n.d.	not determined
v.s.	very scarce
infr.	infrequent
freq.	frequent
adt.	abundant
preservation fossil inclusions
w.p.	well perserved
p.frag.	partly fragmented
frag.	fragmented
h.frag.	heavily fragmented
diagenetic condition fossil inclusions
w.p.	well preserved
p.d.	partly dissolved
phan.	phantoms

## Sheet: coded (2)
geographic location	north-west																		south-east																					abundance inclusions		percent (percentages 2 Fig)
geo stage	Maastrichtian						Danian												Maastrichtian									Danian												1	not determined	0
source	HI			THQ			BU			HH			VO			THQ			ST			MO			SN			SA			FO			ST			KH			2	very scarce	1-5
texture acc. to Dunham	ms			ms			ws-ps			ws-ps			ws-ps			ws-ps			ms			ms			ms			ws-ps			ws-ps			ws			ws			3	infrequent	5-10
texture acc. to Ford	fossiliferous micrite			fossiliferous micrite			packed biomicrite			packed biomicrite			packed biomicrite			packed biomicrite			fossiliferous micrite			fossiliferous micrite			fossiliferous micrite			packed biomicrite			packed biomicrite			sparse-packed biomicrite			sparse-packed biomicrite			4	frequent	10-50
granularity	1			1			3			2-3			4			3			1			1			1			3			3			2-3			2-3			5	abundant	>50
color acc. to Munsell	e.g. 5yr - 10yRG
fossil inclusions	adb	frag	dia	adb	frag	dia	adb	frag	dia	adb	frag	dia	adb	frag	dia	adb	frag	dia	adb	frag	dia	adb	frag	dia	adb	frag	dia	adb	frag	dia	adb	frag	dia	adb	frag	dia	adb	frag	dia
bryozoa	3	3	1	2	3	1	5	3	1 to 3	3	3	1							2	3	2																			fragmentation fossil inclusions
shell	4	3	1	3	3	1	3	4	2	3	4	1							3	1	1																			1	well perserved
brachiopods	4	3	1	3	3	1	3	4	2	3	4	1							3	1	1																			2	partly fragmented
echinoderms	4	3	1	3	3	1	3	4	2	3	4	1							3	1	1																			3	fragmented
benthic foaraminifera	3	1	1	3	1	1	3	2	2	3	3	1							3	1	1																			4	heavily fragmented
sponge spicules	4	3	1	3	3	1	3	3	1 to 2	x	x	x							x	x	x
peloids	5	-	-	3	-	-	5	-	-	4	-	-							4	-	-																			diagenetic condition fossil inclusions
marine detritus (POM)	4	-	-	4	-	-	4	-	-	4	-	-							4	-	-																			1	well preserved
non-fossil inclusions	abd			abd			abd			abd			abd			abd			abd			abd			abd			abd												2	partly dissolved
chalk-filled pockets	1			1			4			5									2																					3	phantoms
intraclasts	4			3			4			5									3
host rock residues	4			3			4			5									3
opaque phases	4			4			4			4									4
SiO2 precipitations	3			3			4			4									4
Fe-oxides	3			2			3			3									2

## Sheet: coded (3)
geographic location		north-west						south-east
geological stage		Maastrichtian		Danian				Maastrichtian			Danian
source		Hillerslev	Thisted	Bulbjerg	Hanstholm	Vokslev	Thisted	Stevns	Mon	Sassnitz	Sangstrup	Fornaes	Stevns	Klintholm
source (short code)		HI	TH	BU	HH	VO	TH	ST	MO	SN	SA	FO	ST	KH
sampled material		MBF	MBF	DBB	DGB	DBB	DBB	DBB	MSF	MBF	DBB	DBB	DBB	DBB
texture acc. to Dunham		mudstone	mudstone	wackestone - packstone	wackestone - packstone	wackestone - packstone	wackestone - packstone	mudstone	mudstone	mudstone	wackestone - packstone	wackestone - packstone	wackestone	wackestone
texture acc. to Ford		fossili-ferous micrite	fossili-ferous micrite	packed biomicrite	packed biomicrite	packed biomicrite	packed biomicrite	fossili-ferous micrite	fossili-ferous micrite	fossili-ferous micrite	packed biomicrite	packed biomicrite	wackestone	sparse-packed biomicrite
granularity		fine	fine	coarse	medium - coarse	very coarse	coarse	fine	fine	fine	coarse	coarse	medium - coarse	medium - coarse
color acc. to Munsell		e.g. 5yr - 10yRG
abundance inclusions according to Stevenson: 1 not detected (0%); 2 very scarce (1-5%); 3 infrequent (5-10%); 4 frequent (10-50%); 5 abundant (>50%)
fossil	bryozoa	3	2	5	3			2
	shell	4	3	3	3			3
	brachiopods	4	3	3	3			3
	echinoderms	4	3	3	3			3
	benthic foaraminifera	3	3	3	3			3
	sponge spicules	4	3	3	x			x
	peloids	5	3	5	4			4
	marine detritus (POM)	4	4	4	4			4
non-fossil	chalk-filled pockets	1	1	4	5			2
	intraclasts	4	3	4	5			3
	host rock residues	4	3	4	5			3
	opaque phases	4	4	4	4			4
	SiO2 precipitations	3	3	4	4			4
	Fe-oxides	3	2	3	3			2

## Sheet: coded (4)
geographic location		north-west						south-east
geological stage		Maastrichtian		Danian				Maastrichtian			Danian
source		Hillerslev	Thisted	Bulbjerg	Hanstholm	Vokslev	Thisted	Stevns	Mon	Sassnitz	Sangstrup	Fornaes	Stevns	Klintholm
source (short code)		HI	TH	BU	HH	VO	TH	ST	MO	SN	SA	FO	ST	KH
sampled material		MBF	MBF	DBB	DGB	DBB	DBB	MBF	MSF	MSF	DBB	DBB	DBB	DBB
texture acc. to Dunham		mudstone	mudstone	wackestone - packstone	wackestone - packstone	wackestone - packstone	wackestone - packstone	mudstone	mudstone	mudstone	wackestone - packstone	wackestone - packstone	wackestone	wackestone	compare to facies scheme: where does which typically occur
texture acc. to Folk		fossili-ferous micrite	fossili-ferous micrite	packed biomicrite	packed biomicrite	packed biomicrite	packed biomicrite	fossili-ferous micrite	fossili-ferous micrite	fossili-ferous micrite	packed biomicrite	packed biomicrite	packed biomicrite	sparse-packed biomicrite
granularity		fine	fine	coarse	medium - coarse	very coarse	coarse	fine	fine	fine	coarse	coarse	medium - coarse	medium - coarse
color acc. to Munsell		N4 Medium Dark Gray - N3 Dark Grey - N2 Grayish Black	N3 Dark Gray - N2 - Grayish Black - N1 Black	5YR 3/2 Grayish Brown - 10YR 4/2 Dark Yellowish Brown	N2 Grayish Black - 10YR 2/2 Dusky Yellowish Brown	10YR 4/2 Dark Yellowish Brown	10YR 4/2 Dark Yellowish Brown	N3 Dark Gray - N2 - Grayish Black - N1 Black	N4 Medium Dark Gray - N3 Dark Gray - N2 Grayish Black	N4 Medium Dark Gray - N3 Dark Gray - N2 Grayish Black	5YR 3/2 Grayish Brown - 10YR 4/2 Dark Yellowish Brown	5YR 2/2 Dusky Brown - 10YR 4/2 Dark Yellowish Brown - 10YR 2/2 Dusky Yellowish Brown	10YR 2/2 Dusky Yellowish Brown - N3 Dark Gray	5Y 6/1 Light Olive Gray - 10YR 6/2 Pale Yellowish Brown - 5YR 2/2 Dusky Brown - 10YR 4/2 Dark Yellowish Brown - 10YR 2/2 Dusky Yellowish Brown - 10YR 5/2 Moderate Yellowish Brown
inclusion abundance according to Stevenson (2012): 1 not detected (0%); 2 very scarce (1-5%); 3 infrequent (5-10%); 4 frequent (10-50%); 5 abundant (>50%)
fossil	bryozoa	2	2	5	3	2	4	2	2	4	5	5	5	5
	shell	2	2	1	1	1	1	2	2	2	1	1	1	1
	brachiopods	2	2	1	1	1	1	2	2	2	1	1	1	1
	echinoderms	2	2	2	2	2	2	2	2	2	2	2	2	2
	benthic foaraminifera	2	2	1	1	1	1	2	2	4	1	1	1	1
	sponge spicules	2	2	2	2	2	2	2	2	2	2	2	2	2
	peloids	4	2	5	5	5	5	3	3	3	5	5	5	2
	marine detritus (POM)	4	3	5	4	5	5	3	3	4	5	5	5	5
	opaque organic phases	3	2	2	2	2	2	2	2	2	2	2	2	2
non-fossil	chalk-filled pockets	1	1	4	5	5	4	1	1	3	4	4	2	2
	intraclasts	4	3	4	3	4	4	2	4	4	4	4	4	4
	Fe-oxides (red particles)	1	2	1	1	1	1	2	1	1	1	1	1	1
	phosphates (yellow particles)	1	2	1	1	1	1	2	1	1	1	1	1	1
	reflective particles (n.a.)	1	5	1	1	1	1	4	1	1	1	1	1	1
sedimentary facies

## Sheet: coded (5)
geographic location		north-west						south-east
geological stage		Maastrichtian		Danian				Maastrichtian			Danian
source		Hillerslev	Thisted	Bulbjerg	Hanstholm	Vokslev	Thisted	Stevns	Mon	Sassnitz	Sangstrup	Fornaes	Stevns	Klintholm
source (short code)		HI	TH	BU	HH	VO	TH	ST	MO	SN	SA	FO	ST	KH
sampled material		MBF	MBF	DBB	DGB	DBB	DBB	MBF	MSF	MSF	DBB	DBB	DBB	DBB
texture acc. to Dunham		mudstone	mudstone	wackestone - packstone	wackestone - packstone	wackestone - packstone	wackestone - packstone	mudstone	mudstone	mudstone	wackestone - packstone	wackestone - packstone	wackestone	wackestone
texture acc. to Folk		fossili-ferous micrite	fossili-ferous micrite	packed biomicrite	packed biomicrite	packed biomicrite	packed biomicrite	fossili-ferous micrite	fossili-ferous micrite	fossili-ferous micrite	packed biomicrite	packed biomicrite	packed biomicrite	sparse-packed biomicrite
granularity		fine	fine	coarse	medium - coarse	very coarse	coarse	fine	fine	fine	coarse	coarse	medium - coarse	medium - coarse
color acc. to Munsell		N4 - N3 - N2	N3 - N2 - N1	5YR 3/2 - 10YR 4/2	N2 - 10YR 2/2	10YR 4/2	10YR 4/2	N3 - N2 - N1	N4 - N3 - N2	N4 - N3 - N2	5YR 3/2 - 10YR 4/2	5YR 2/2 - 10YR 4/2 - 10YR 2/2	10YR 2/2 - N3	5Y 6/1 - 10YR 6/2 - 5YR 2/2 - 10YR 4/2 - 10YR 2/2 - 10YR 5/2
inclusion abundance according to Stevenson (2012): 1 not detected (0%); 2 very scarce (1-5%); 3 infrequent (5-10%); 4 frequent (10-50%); 5 abundant (>50%)
fossil	bryozoa	2	2	5	3	2	4	2	2	4	5	5	5	5
	shell	3	3	2	2	2	2	3	3	3	2	2	2	2
	brachiopods	3	3	2	2	2	2	3	3	3	2	2	2	2
	echinoderms	3	3	2	2	2	2	3	3	3	2	2	2	2
	benthic and planktic foaraminifera	2	2	1	1	1	1	2	2	4	1	1	1	1
	sponge spicules	2	2	2	2	2	2	2	2	2	2	2	2	2
	peloids	4	2	5	5	5	5	3	3	3	5	5	5	2
	marine detritus (POM)	4	3	5	4	5	5	3	3	4	5	5	5	5
	opaque organic phases	3	2	2	2	2	2	2	2	2	2	2	2	2
non-fossil	chalk-filled pockets	1	1	4	5	5	4	1	1	3	4	4	2	2
	intraclasts	4	3	4	3	4	4	2	4	4	4	4	4	4
	Fe-oxides (red particles)	1	2	1	1	1	1	2	1	1	1	1	1	1
	phosphates	1	2	1	1	1	1	2	1	1	1	1	1	1
	reflective particles (n.a.)	1	5	1	1	1	1	4	1	1	1	1	1	1

## Sheet: coded (6)
geological stage		Maastrichtian					Danian								Leirvigen 1 Ballast Flint
source		Hillerslev	Thisted	Stevns	Møn	Sassnitz	Bulbjerg	Hanstholm	Vokslev	Thisted	Sangstrup	Fornaes	Stevns	Klintholm
source (short code)		HI	TH	ST	MO	SN	BU	HH	VO	TH	SA	FO	ST	KH	LBF
sampled material		MBF	MBF	MBF	MSF	MSF	DBB	DGB	DBB	DBB	DBB	DBB	DBB	DBB	DGB / DBB
color acc. to Munsell		N4 - N3 - N2	N3 - N2 - N1	N3 - N2 - N1	N4 - N3 - N2	N4 - N3 - N2	5YR 3/2 - 10YR 4/2	N2 - 10YR 2/2	10YR 4/2	10YR 4/2	5YR 3/2 - 10YR 4/2	5YR 2/2 - 10YR 4/2 - 10YR 2/2	10YR 2/2 - N3	5Y 6/1 - 10YR 6/2 - 5YR 2/2 - 10YR 4/2 - 10YR 2/2 - 10YR 5/2	N2 - 10YR 2/2
texture acc. to Dunham		mudstone	mudstone	mudstone	mudstone	mudstone	wackestone - packstone	wackestone - packstone	wackestone - packstone	wackestone - packstone	wackestone - packstone	wackestone - packstone	wackestone	wackestone	wackestone - packstone
texture acc. to Folk		fossili-ferous micrite	fossili-ferous micrite	fossili-ferous micrite	fossili-ferous micrite	fossili-ferous micrite	packed biomicrite	packed biomicrite	packed biomicrite	packed biomicrite	packed biomicrite	packed biomicrite	packed biomicrite	sparse-packed biomicrite	packed biomicrite
averaged inclusion abundance according to Stevenson (2012): 1 not detected (0%); 2 very scarce (1-5%); 3 infrequent (5-10%); 4 frequent (10-50%); 5 abundant (>50%)
fossil	bryozoa	2	2	2	2	4	5	3	2	4	5	5	5	5	3
	shell	3	3	3	3	3	2	2	2	2	2	2	2	2	2
	brachiopods	3	3	3	3	3	2	2	2	2	2	2	2	2	2
	echinoderms	3	3	3	3	3	2	2	2	2	2	2	2	2	2
	benthic and planktic foaraminifera	2	2	2	2	4	1	1	1	1	1	1	1	1	1
	sponge spicules	2	2	2	2	2	2	2	2	2	2	2	2	2	2
	peloids	4	2	3	3	3	5	5	5	5	5	5	5	2	5
	marine detritus (POM)	4	3	3	3	4	5	4	5	5	5	5	5	5	4
	opaque organic phases	3	2	2	2	2	2	2	2	2	2	2	2	2	2
	calcispheres	1	1	1	1	3	4	4	4	4	4	4	2	2	4
	intraclasts	4	3	2	4	4	4	4	4	4	4	4	4	4	4
non-fossil	Fe-oxides	1	2	2	1	1	1	1	1	1	1	1	1	1	1
	Fe-sulfides	2	2	2	2	2	2	2	2	2	2	2	2	2	2
	reflective particles (n.a.)	1	5	4	1	1	1	1	1	1	1	1	1	1	1
